# Supplementary material for: Reformulating lipid nanoparticles for organ-targeted mRNA accumulation and translation
Source: Nat Commun. 2024 Jul 5;15:5659. doi: 10.1038/s41467-024-50093-7 (PMC11226454; doi:10.1038/s41467-024-50093-7)
Supplement: Supplementary file 4 — Source Data [file 41467_2024_50093_MOESM4_ESM.xlsx]

## Sheet: Figure 2
Figure. 2e: In vitro screening of nAcx-Cm lipids by Fluc mRNA delivery to IGROV1 cells, recorded by normalized relative light units (RLU) .
	1Ac1-C6	1Ac1-C8	1Ac1-C12	1Ac1-C18	1Ac1-C24	1Ac1-C26	1Ac1-C28	1Ac1-C210	1Ac1-C211	1Ac1-C212	1Ac2-C6	1Ac2-C8	1Ac2-C12	1Ac2-C18	1Ac2-C24	1Ac2-C26	1Ac2-C28	1Ac2-C210	1Ac2-C211	1Ac2-C212	1Ac3-C6	1Ac3-C8	1Ac3-C12	1Ac3-C18	1Ac3-C24	1Ac3-C26	1Ac3-C28	1Ac3-C210	1Ac3-C211	1Ac3-C212	1Ac4-C6	1Ac4-C8	1Ac4-C12	1Ac4-C18	1Ac4-C24	1Ac4-C26	1Ac4-C28	1Ac4-C210	1Ac4-C211	1Ac4-C212	1Ac5-C6	1Ac5-C8	1Ac5-C12	1Ac5-C18	1Ac5-C24	1Ac5-C26	1Ac5-C28	1Ac5-C210	1Ac5-C211
	80	70	180	560	0	250	1850	60	70	120	50	250	60	650	2180	60	150	130	140	140	340	340	2080	1980	1490	770	130	120	60	70	70	230	260	2760	100	1740	140	190	130	80	100	1410	3991	6423	130	90	350	350	160
	40	50	160	480	0	250	1120	130	40	30	180	150	150	500	1950	50	270	120	60	210	60	1200	12161	4301	780	100	170	430	150	120	260	100	100	700	60	1240	160	50	70	90	210	1530	6042	9176	120	190	380	520	110
	50	110	140	330	0	60	410	120	110	70	170	440	440	460	1980	250	170	110	80	120	60	1040	4581	5552	1530	3260	540	440	140	160	100	110	130	2170	90	2210	190	130	100	70	120	1310	5262	5572	130	100	530	510	170
	3Ac1-C6	3Ac1-C8	3Ac1-C12	3Ac1-C18	3Ac1-C24	3Ac1-C26	3Ac1-C28	3Ac1-C210	3Ac1-C211	3Ac1-C212	3Ac2-C6	3Ac2-C8	3Ac2-C12	3Ac2-C18	3Ac2-C24	3Ac2-C26	3Ac2-C28	3Ac2-C210	3Ac2-C211	3Ac2-C212	4Ac1-C6	4Ac1-C8	4Ac1-C12	4Ac1-C18	4Ac1-C24	4Ac1-C26	4Ac1-C28	4Ac1-C210	4Ac1-C211	4Ac1-C212	4Ac2-C6	4Ac2-C8	4Ac2-C12	4Ac2-C18	4Ac2-C24	4Ac2-C26	4Ac2-C28	4Ac2-C210	4Ac2-C211	4Ac2-C212	5Ac1-C6	5Ac1-C8	5Ac1-C12	5Ac1-C18	5Ac1-C24	5Ac1-C26	5Ac1-C28	5Ac1-C210	5Ac1-C211
	17403	899738	234930	1572401	1670	31518	16250	86304	6693	6953	57974	1649291	443406	2790004	18416	641745	185663	504031	78412	38939	855691	379018	2790540	2211562	6223	96449	147498	208674	85422	1960	180075	1210422	1263998	1600996	54019	46923	17423	24015	101659	9386	447996	518116	3688019	296928	188251	30727	129504	64348	46332
	16030	1065493	829823	1570366	5102	40307	21075	56339	17153	6433	27539	1547307	765627	2896269	16120	422624	177792	617623	96408	11740	752470	260836	1581367	2648201	6233	28735	161084	138212	78868	5902	320094	5001091	1737433	1719284	44032	26023	10138	16210	28624	6383	632901	2232322	1463640	1006638	219577	55404	33391	30687	7547
	25732	647466	665943	1363671	2760	50964	85199	83375	27569	5842	65022	1776533	2930727	3227138	27439	562208	200919	51024	44032	18677	604305	378520	413041	1060993	3130	42834	47356	98490	87520	5792	360248	5421081	1795231	2541134	84703	77896	50651	53394	58226	8836	445842	3165662	1316969	1207330	227790	87453	75743	54386	24340
Figure. 2g: Relative hit rate (%) of nAcx-Cm lipids with different branch numbers.
	Branch number		RLU>100,000		RLU>1000,000
	1		0		0
	2		36.7		6.7
	3		45		20
	4		50		25
	5		50		20
	6		50		30
Figure. 2h: Relative hit rate (%) of nAcx-Cm lipids with a single or double hydrophobic tails per branches.
	Tail type	RLU>100,000			RLU>1000,000
	Single tail	46.4			25
	Double tails	16.7			2.4
Figure. 2i: Relative hit rate (%) of nAcx-Cm lipids with the single tail per branch, 4-6 branched lipids.
		RLU>100,000			RLU>1000,000
	3	75			50
	4	100			62.5
	5	100			50
	6	100			75
[truncated: 31 more columns]

## Sheet: Figure 3
Figure. 3a: Particle size and polydispersity index (PDI) of nAcx-Cm LNPs.																				Figure.3e: Lipid fusion (%) of LNPs were determined at different time intervals.
		2Ac3-C18	2Ac3-C28	3Ac1-C18	3Ac2-C12	3Ac2-C18	4Ac1-C12	4Ac1-C18	4Ac2-C12	5Ac1-C12	6Ac1-C8	6Ac1-C12	6Ac1-C18	6Ac1-C210	6Ac1-C212							5 min			30 min			120 min
	Size	74.4	81.5	73.9	87.2	79.8	75.6	75.5	102.9	75.5	88.9	66.8	84.7	86.2	75.4						5Ac1-C12	-1.96589	-3.64536	4.64349	26.13	25.6902	32.8739	44.0425	43.7778	52.9539
		76.8	81	76.3	91.1	75.8	76.1	73	109	72	88.3	66.3	86.7	83.7	76.1						6Ac1-C12	15.1716	14.0997	12.7761	43.4316	47.3638	40.2309	60.8948	62.1668	54.7039
		74.2	77.8	76.3	95	75.6	75	73.8	108.1	71.7	85.3	67	85.9	85.4	73.5						6Ac1-C212	8.12828	15.3062	7.82884	14.6421	19.0182	14.8831	34.0502	41.5352	34.3664
	PDI	0.13	0.173	0.052	0.21	0.144	0.096	0.157	0.165	0.116	0.188	0.104	0.109	0.153	0.213					Figure. 3f: Membrane fusion (%) of nAcx-Cm LNPs at different pHs.
		0.152	0.152	0.12	0.215	0.144	0.143	0.094	0.192	0.114	0.209	0.099	0.099	0.124	0.17
		0.095	0.157	0.184	0.238	0.059	0.125	0.13	0.162	0.12	0.141	0.13	0.144	0.109	0.106							pH 7.4			pH 5.5
																					5Ac1-C12	-5.80642	-1.51108	0.585929	26.13	25.6902	32.8739
Figure. 3b: Size measurements of 6Ac1-C12.								Figure. 3c: Size measurements of 6Ac1-C212.													6Ac1-C12	5.08392	0.933962	-0.43174	43.4316	47.3638	40.2309
		0 d	1 d	4 d	7 d	30 d				0 d	1 d	4 d	7 d	30 d						Figure. 3h: 6Ac1-C12 LNP dissociation rate (%).
	0.4	0	0	0	0	0			0.4	0	0	0	0	0
	0.463	0	0	0	0	0			0.463	0	0	0	0	0							5 min	5.22	5.42	4.88
	0.536	0	0	0	0	0			0.536	0	0	0	0	0							30 min	20.43	20.09	19.98
	0.621	0	0	0	0	0			0.621	0	0	0	0	0							60 min	29.81	29.57	30.8
	0.719	0	0	0	0	0			0.719	0	0	0	0	0							120min	34.9	36.84	38.46
	0.833	0	0	0	0	0			0.833	0	0	0	0	0
	0.965	0	0	0	0	0			0.965	0	0	0	0	0						Figure. 3i: mRNA release rate (%) from 6Ac1-C12 LNPs.
	1.12	0	0	0	0	0			1.12	0	0	0	0	0
	1.29	0	0	0	0	0			1.29	0	0	0	0	0							5 min	6.31661	5.03218	5.03948
	1.5	0	0	0	0	0			1.5	0	0	0	0	0							30 min	24.0104	21.4454	32.353
	1.74	0	0	0	0	0			1.74	0	0	0	0	0
	2.01	0	0	0	0	0			2.01	0	0	0	0	0						Figure. 3j: pKa measurement.
	2.33	0	0	0	0	0			2.33	0	0	0	0	0
	2.7	0	0	0	0	0			2.7	0	0	0	0	0							pH		5Ac1-C12	6Ac1-C12	6Ac1-C212
	3.12	0	0	0	0	0			3.12	0	0	0	0	0							2.5		1	0.962904	1
	3.62	0	0	0	0	0			3.62	0	0	0	0	0							3		1.02895	1	0.968061
	4.19	0	0	0	0	0			4.19	0	0	0	0	0							3.5		1.02539	0.994861	1.00515
	4.85	0	0	0	0	0			4.85	0	0	0	0	0							4		0.980312	0.917888	1.00781
	5.61	0	0	0	0	0			5.61	0	0	0	0	0							4.5		0.971503	0.907638	0.954286
	6.5	0	0	0	0	0			6.5	0	0	0	0	0							5		0.910369	0.815782	0.791429
	7.53	0	0	0	0	0			7.53	0	0	0	0	0							5.5		0.831255	0.814687	0.589592
	8.72	0	0	0	0	0			8.72	0	0	0	0	0							6		0.435472	0.43895	0.266939
	10.1	0	0	0	0	0			10.1	0	0	0	0	0							6.5		0.244561	0.253328	0.238265
	11.7	0	0	0	0	0			11.7	0	0	0	0	0							7		0.103711	0.109436	0.183571
	13.5	0	0	0	0	0			13.5	0	0	0	0	0							7.5		0.053167	0.059899	0.258214
	15.7	0	0	0	0	0			15.7	0	0	0	0	0							8		0.04289	0.040129	0.224439
	18.2	0	0	0	0	0			18.2	0	0	0	0	0							8.5		0.022408	0.030918	0.174286
	21	0	0	0	0	0			21	0	0	0	0	0							9		0.018677	0.026874	0.224694
	24.4	0	0	0	0	0			24.4	0	0	0	0	0							9.5		0.007678	0.012075
	28.2	0	0	0	0	0			28.2	0	0	0.1	0	0							10		0.000505	0.000927	0.051582
	32.7	0.971	0	0	0.0777	0.654			32.7	0	0	0.293	0	0							10.5		0	0.005981	0.004643
	37.8	3.76	0	0	1.8	2.54			37.8	0	0.397	0.468	0.0611	0							11		0.000457	0	0
	43.8	7.79	2.02	2.75	5.06	5.31			43.8	2.97	2.14	0.631	0.604	0.0706
	50.7	11.9	7.29	7.68	8.99	8.31			50.7	8.31	4.7	0.911	1.73	0.436
	58.8	14.9	13.8	13	12.5	10.9			58.8	13.9	7.24	1.48	3.34	1.08
	68.1	16.1	18.9	16.8	14.9	12.6			68.1	17.8	9.15	2.48	5.19	1.91
	78.8	15.2	20.3	18	15.4	13.2			78.8	18.6	10.2	3.92	7	2.78
	91.3	12.6	17.8	16.4	14.2	12.6			91.3	16.4	10.3	5.71	8.53	3.59
	106	8.96	12.3	12.7	11.6	11.1			106	12	9.73	7.61	9.6	4.29
	122	5.22	6.07	8.01	8.19	8.92			122	6.94	8.72	9.37	10.1	4.84
	142	2.22	1.56	3.74	4.74	6.49			142	2.7	7.51	10.7	9.99	5.22
	164	0.484	0	0.957	2.01	4.16			164	0.385	6.27	11.3	9.35	5.46
	190	0	0	0	0.435	2.22			190	0	5.13	11.2	8.26	5.58
	220	0	0	0	0	0.885			220	0	4.13	10.3	6.88	5.6
	255	0	0	0	0	0.187			255	0	3.29	8.65	5.36	5.53
	295	0	0	0	0	0			295	0	2.59	6.62	3.85	5.41
	342	0	0	0	0	0			342	0	2	4.46	2.5	5.24
	396	0	0	0	0	0			396	0	1.5	2.52	1.41	5.04
	459	0	0	0	0	0			459	0	1.09	1.06	0.631	4.8
	531	0	0	0	0	0			531	0	0.74	0.237	0.18	4.54
	615	0	0	0	0	0			615	0	0.459	0	0.00486	4.24
	712	0	0	0	0	0			712	0	0.248	0	0	3.93
	825	0	0	0	0	0			825	0	0.105	0	0	3.59
	955	0	0	0	0	0			955	0	0.0271	0	0	3.23
	1110	0	0	0	0	0			1110	0	0	0	0	2.86
	1280	0	0	0	0	0			1280	0	0	0	0	2.48
	1480	0	0	0	0	0			1480	0	0	0	0	2.1
	1720	0	0	0	0	0			1720	0	0.00609	0	0.0213	1.74
	1990	0	0	0	0	0			1990	0	0.0344	0	0.0961	1.39
	2300	0	0	0	0	0			2300	0	0.0907	0	0.232	1.07
	2670	0	0	0	0	0			2670	0	0.172	0	0.418	0.781
	3090	0	0	0	0	0			3090	0	0.268	0	0.63	0.537
	3580	0	0	0	0	0			3580	0	0.366	0	0.836	0.34
	4150	0	0	0	0	0			4150	0	0.449	0	1	0.191
	4800	0	0	0	0	0			4800	0	0.501	0	1.1	0.0885
	5560	0	0	0	0	0			5560	0	0.509	0	1.1	0.029
	6440	0	0	0	0	0			6440	0	0	0	0	0
	7460	0	0	0	0	0			7460	0	0	0	0	0
	8630	0	0	0	0	0			8630	0	0	0	0	0

## Sheet: Figure 4
Figure. 4d: Organ quantification of Fluc mRNA expression were assayed.
		Heart			Lung			Liver			Spleen			Kidney
	6Ac1-C12	57900	98800	70400	91000	151000	96600	9940000	19800000	11300000	686000	1310000	664000	58700	84800	55600
Figure. 4e: Organ quantification of Fluc mRNA expression were assayed.
		Heart			Lung			Liver			Spleen			Kidney
	2Ac3-C18	1980	1830	2030	4910	5450	4510	104000	86900	79200	688000	765000	561000	3200	2780	3500
Figure. 4h: Avg radiance [p/sec/cm2/sr] (3-Comp Lung LNPs)
		Heart			Lung			Liver			Spleen			Kidney
	DDAB	4526	9962	15540	1218000	4013000	4624000	3378	10880	9896	126800	77210	234900	1201	1865	2961
	DOTAP	17320	15530	19260	5604000	5074000	6590000	29590	20680	38650	524500	308700	536400	7015	3213	6813
Figure. 4k: Avg radiance [p/sec/cm2/sr] (4-Comp Lung LNPs)
		Heart			Lung			Liver			Spleen			Kidney
	DDAB	5677	12640	7050	2004000	2179000	812800	59860	52730	58050	460900	636800	257000	7499	6506	3936
	DOTAP	7024	16390	16740	2917000	4526000	4872000	151700	154700	212500	368000	681700	907200	9013	7586	9725
Figure. 4n: Avg radiance [p/sec/cm2/sr] (5-Comp Lung LNPs)
		Heart			Lung			Liver			Spleen			Kidney
	DDAB	11770	21450	12240	1567000	2770000	2389000	21430	135600	188000	107300	257400	219500	6319	8918	14490
	DOTAP	5288	3623	9871	1649000	1313000	2544000	19080	8460	43210	118400	84560	245700	3303	1293	4504

## Sheet: Figure 5
Figure. 5b: Accumulation quantificaiton (%) of 6Ac1-C12 LNPs containing Cy5-mRNA.																			Figure. 5o: Liver function (ALT and AST) and renal function (BUN and CREA) of 3-Comp LNPs
		Heart			Lung			Liver			Spleen			Kidney							ALT			AST			CREA			BUN
	6Ac1-C12	0.75	1.26	0.8	12.61	14.45	18.94	75.21	69.44	67.42	7.14	5.95	8.38	4.28	8.91	4.45				PBS	18.2	23	28.5	71.6	103.9	112.9	0.343891	0.35181	0.367647	16.0211	21.1657	20.7743
																				3-Comp Lung LNPs	34	23	20.9	133.2	86.7	92.6	0.35181	0.35181	0.28733	14.5951	18.3418	15.4898
Figure. 5c: Cy5 positive rate in different liver cell types
		Kupffer cells			Endothelial cells			Hepatocyte cells
	5Ac1-C12 Liver LNPs	88.1	89.6	89.4	86.3	86.4	86.7	10	11.4	12.3
	6Ac1-C12 Liver LNPs	89.5	90.2	89.8	84.5	85.2	84.7	11.6	7.5	8.36
	Control	0	0	0.42	0.69	0.91	0.59	0.8	0.77	0.66
Figure. 5e: Td-Tomato+ (%) in different liver cell types
		Hepatocyte cells			Endothelial cells			Kupffer cells
	6Ac1-C12 Liver LNPs	20.1	13.4	17.1	66	41.4	61.7	35.6	33.6	33.1
	5Ac1-C12 Liver LNPs	5.72	17.1	12.8	60.7	66.6	64.6	44.7	45	46.2
Figure. 5h: Liver to spleen ratio evaluated by total radiance
		6Ac1-C12 Liver LNPs			6Ac1-C12 Liver LNPs (chol-removal)
	Liver to spleen ratio	64.7609	35.8153	45.2974	1.26202	0.555308	1.5009
Figure. 5j: Lung to liver ratio of different component LNPs
		3-Comp Lung LNPs			4-Comp Lung LNPs			5-Comp Lung LNPs
	Lung to liver ratio	4.89259	4.90757	4.55402	1.48329	1.2222	1.93791	1.81428	2.38783	0.76962
Figure. 5k: Normalized lipoprotein adsorption.
	w/ chol	w/o chol
	0.816327	0.432227
	1.02772	0.571124
	1.15565	0.54767
Figure. 5l: Cy5+ (%) in different lung cell types
		Endothelial cells			Epithelial cells			Immune cells
	3-Comp Lung LNPs	57.8	56.4	57.8	20.6	23.1	23.6	6.6	8.29	7.77
	4-Comp Lung LNPs	64.2	64	63.6	29.3	26.5	30	16.4	14.5	16.3
	5-Comp Lung LNPs	67.7	66.6	66.6	28.9	30.6	30.1	10.7	16.9	14.1
	Control	1.38	1.61	1.63	1.76	1.64	1.79	0.32	0.3	0.37
Figure. 5m: Td-Tomato+ (%) in different lung cell types
		Endothelial cells			Epithelial cells			Immune cells
	3-Comp Lung LNPs	71.6	69.7	71	34.2	34.1	33.5	14.7	14.1	14.3
	4-Comp Lung LNPs	59.9	60.1	59.7	31.5	30.2	32.8	7.98	8.29	8.8
	5-Comp Lung LNPs	67.7	66.6	66.6	28.9	30.6	30.1	10.7	16.9	14.1
	Control	1.38	1.61	1.63	1.76	1.64	1.79	0.32	0.3	0.37
Figure. 5n: Sizes of 6Ac1-C12 3-Comp Lung LNPs were evaluated post 30-d incubation.
		0 d	1 d	4 d	7 d	30d
	0.3	0	0	0	0	0
	0.3489	0	0	0	0	0
	0.4057	0	0	0	0	0
	0.4718	0	0	0	0	0
	0.5487	0	0	0	0	0
	0.6381	0	0	0	0	0
	0.742	0	0	0	0	0
	0.8629	0	0	0	0	0
	1.003	0	0	0	0	0
	1.167	0	0	0	0	0
	1.357	0	0	0	0	0
	1.578	0	0	0	0	0
	1.835	0	0	0	0	0
	2.134	0	0	0	0	0
	2.482	0	0	0	0	0
	2.886	0	0	0	0	0
	3.357	0	0	0	0	0
	3.903	0	0	0	0	0
	4.539	0	0	0	0	0
	5.279	0	0	0	0	0
	6.139	0	0	0	0	0
	7.139	0	0	0	0	0
	8.302	0	0	0	0	0
	9.655	0	0	0	0	0
	11.23	0	0	0	0	0
	13.06	0	0	0	0	0
	15.18	0	0	0	0	0
	17.66	0	0	0	0	0
	20.53	0	0	0	0	0
	23.88	0	0	0	0	0
	27.77	0	0	0	0	0
	32.3	0	0	0	0	0
	37.56	0	0	0	0	0
	43.68	0	0	0	0	0
	50.79	0	0	0	0	0
	59.07	0	0.9363	0	0.5393	1.245
	68.69	0.6942	4.724	2.629	4.104	4.64
	79.88	5.125	10.26	8.4	9.549	9.291
	92.89	11.85	15.43	14.91	14.7	13.7
	108	17.9	18.39	19.37	17.76	16.51
	125.6	20.72	18.24	20.07	17.89	16.98
	146.1	19.26	15.14	16.89	15.3	15.08
	169.9	14.25	10.24	11.22	10.98	11.42
	197.6	7.775	5.163	5.281	6.273	7.089
	229.8	2.425	1.485	1.234	2.487	3.245
	267.2	0	0	0	0.4177	0.8026
	310.7	0	0	0	0	0
	361.3	0	0	0	0	0
	420.2	0	0	0	0	0
	488.7	0	0	0	0	0
	568.3	0	0	0	0	0
	660.9	0	0	0	0	0
	768.5	0	0	0	0	0
	893.8	0	0	0	0	0
	1039	0	0	0	0	0
	1209	0	0	0	0	0
	1406	0	0	0	0	0
	1635	0	0	0	0	0
	1901	0	0	0	0	0
	2211	0	0	0	0	0
	2571	0	0	0	0	0
	2990	0	0	0	0	0
	3477	0	0	0	0	0
	4043	0	0	0	0	0
	4702	0	0	0	0	0
	5468	0	0	0	0	0
	6358	0	0	0	0	0
	7394	0	0	0	0	0
	8599	0	0	0	0	0
	10000	0	0	0	0	0

## Sheet: Supplementary Fig. 3
Luciferase activity (RLU)
	Molar ratio of 6Ac1-C12	10	4.06892e+06
		15	5.09017e+06
		20	4.19573e+06
		25	3.04102e+06
	Molar ratio of DOPE	10	2.41035e+06
		15	3.40492e+06
		20	4.87878e+06
		25	5.70179e+06
	Molar ratio of Chol	15	3.13579e+06
		20	4.57922e+06
		25	4.61085e+06
		30	4.06999e+06
	Molar ratio of DMG-PEG2000	1	7365449
		2	3.54779e+06
		3	3.38388e+06
		4	2.09872e+06

## Sheet: Supplementary Fig. 4
Supplementary Fig. 4b: Luciferase activity (RLU)
	A-1		5301990	4549947	3861690
	A-2		4127725	2303778	3374521
	A-3		7221109	4724119	3355454
	A-4		5743224	1909414	2354018
	A-5		4526176	2049416	2003712
	A-6		2689375	1448000	1524815
	A-7		7216646	10000000	10000000
	A-8		8264581	4014785	7344573
	A-9		1117163	789831	1043411
	A-10		2930353	2169309	2836019
	A-11		3127344	3199835	3135544
	A-12		10000000	10000000	10000000
	A-13		1190600	1208986	1281261
	A-14		3917574	6807105	6730437
	A-15		1875680	1689176	3000506
	A-16		2908832	2931217	2950839
Supplementary Fig. 4c: Cell viability (%)
	A-1		106.824	98.2948	97.0631
	A-2		106.042	104.285	100.775
	A-3		104.889	101.767	103.476
	A-4		99.0359	103.76	101.53
	A-5		101.51	100.913	96.298
	A-6		101.64	102.076	96.569
	A-7		103.414	97.1969	95.8759
	A-8		96.8778	99.3001	96.9533
	A-9		92.5582	98.0683	94.4212
	A-10		95.8554	100.535	98.583
	A-11		98.0306	97.3238	101.136
	A-12		91.7999	98.4217	98.8197
	A-13		92.5616	95.0971	90.7878
	A-14		98.8712	99.2246	96.4455
	A-15		100.398	97.3204	96.123
	A-16		91.745	95.4574	95.948

## Sheet: Supplementary Fig. 5
Fluorescence intensity (mCherry)
		5Ac1-C12			6Ac1-C12
	25 ng	7687	10079	10838	7900	7964	6732
	50 ng	15634	16125	23195	29199	17013	14705

## Sheet: Supplementary Fig. 6
Luciferase activity (RLU)
		5Ac1-C12			6Ac1-C12
	25 ng	1542682	2636114	3407095	3537817	1028446	1378567
	50 ng	2848440	4847031	6882102	8998491	9509245	9316289
Cell viability (%)
		5Ac1-C12			6Ac1-C12
	25 ng	91.1429	94.524	93.6742	99.5956	93.8559	93.0879
	50 ng	93.6923	91.6246	93.536	105.094	101.563	95.9736

## Sheet: Supplementary Fig. 7
Cell viability (%)
	1Ac4-C28		101.137	100.131	104.13			4Ac1-C6		107.751	105.348	89.3747
	1Ac4-C210		102.283	107.428	104.369			4Ac1-C8		111.803	97.9739	94.9206
	1Ac4-C211		98.8306	99.6866	102.203			4Ac1-C12		110.14	113.302	106.969
	1Ac4-C212		94.1625	94.5694	101.918			4Ac1-C18		117.297	98.8597	89.5821
	1Ac5-C6		96.0054	92.4646	96.258			4Ac1-C24		102.724	99.3545	91.8673
	1Ac5-C8		90.6544	90.7433	95.7856			4Ac1-C26		103.675	102.709	94.7463
	1Ac5-C12		93.966	100.37	114.004			4Ac1-C28		109.65	108.623	100.009
	1Ac5-C18		96.0662	97.1467	97.1421			4Ac1-C210		114.296	113.608	106.121
	1Ac5-C24		96.9596	95.9306	98.971			4Ac1-C211		107.242	109.688	104.34
	1Ac5-C26		96.9035	94.2888	98.7885			4Ac1-C212		103.308	104.533	107.398
	1Ac5-C28		102.488	100.72	100.253			4Ac2-C6		89.4878	84.7948	88.6256
	1Ac5-C210		104.991	101.048	103.293			4Ac2-C8		95.8394	97.1682	101.249
	1Ac5-C211		113.41	109.896	111.559			4Ac2-C12		92.838	90.5386	92.8191
	1Ac5-C212		116.964	110.23	98.1761			4Ac2-C18		92.8521	87.457	96.9137
								4Ac2-C24		82.3823	85.1011	83.81
	2Ac1-C6		109.432	106.774	105.887			4Ac2-C26		89.2287	88.5219	93.6248
	2Ac1-C8		109.784	104.79	104.451			4Ac2-C28		90.7082	92.8427	93.083
	2Ac1-C12		113.472	108.865	101.423			4Ac2-C210		95.8159	93.573	96.4614
	2Ac1-C18		109.472	102.738	93.8191			4Ac2-C211		98.8927	106.206	102.04
	2Ac1-C24		108.58	108.442	102.703			4Ac2-C212		108.373	104.354	104.665
	2Ac1-C26		105.556	100.468	93.2528
	2Ac1-C28		109.271	111.18	103.211			5Ac1-C6		92.6685	91.1617	96.1826
	2Ac1-C210		108.504	110.087	105.383			5Ac1-C8		111.374	109.045	107.497
	2Ac1-C211		110.649	113.111	108.21			5Ac1-C12		108.425	106.073	103.946
	2Ac1-C212		110.551	111.978	104.455			5Ac1-C18		106.831	101.962	101.966
	2Ac2-C6		108.651	102.823	101.249			5Ac1-C24		96.1367	91.148	87.5557
	2Ac2-C8		109.164	115.243	113.222			5Ac1-C26		106.28	99.8576	98.2268
	2Ac2-C12		104.254	98.1493	99.3757			5Ac1-C28		105.549	100.666	98.553
	2Ac2-C18		107.104	108.656	107.666			5Ac1-C210		109.481	102.614	100.156
	2Ac2-C24		108.642	106.283	104.107			5Ac1-C211		102.756	103.634	97.7353
	2Ac2-C26		102.662	108.589	103.34			5Ac1-C212		106.261	111.622	103.762
	2Ac2-C28		101.293	106.578	105.463
	2Ac2-C210		104.357	105.632	100.611			6Ac1-C6		102.343	112.908	98.9021
	2Ac2-C211		98.9832	104.517	107.363			6Ac1-C8		110.818	113.896	108.269
	2Ac2-C212		108.79	106.484	103.157			6Ac1-C12		101.475	100.579	94.3865
	2Ac3-C6		111.827	110.676	112.692			6Ac1-C18		104.267	105.921	104.539
	2Ac3-C8		113.74	111.737	115.858			6Ac1-C24		87.1423	87.3306	79.4478
	2Ac3-C12		118.983	111.431	112.339			6Ac1-C26		99.7749	98.654	101.856
	2Ac3-C18		112.737	104.379	98.0261			6Ac1-C28		99.5498	98.5806	99.0169
	2Ac3-C24		116.731	102.85	98.42			6Ac1-C210		99.3431	102.499	98.8332
	2Ac3-C26		116.055	102.312	99.9351			6Ac1-C211		99.9495	101.374	98.1763
	2Ac3-C28		114.489	102.46	98.6007			6Ac1-C212		100.625	99.683	106.725
	2Ac3-C210		109.401	104.388	94.9819
	2Ac3-C211		109.211	103.04	96.0662
	2Ac3-C212		111.853	101.719	98.3412
	3Ac1-C6		105.366	104.342	93.2768
	3Ac1-C8		108.174	108.067	98.6517
	3Ac1-C12		113.201	113.516	104.587
	3Ac1-C18		111.579	110.699	103.776
	3Ac1-C24		105.454	98.3273	102.498
	3Ac1-C26		98.6655	98.925	98.6377
	3Ac1-C28		97.1828	96.4369	98.3412
	3Ac1-C210		103.471	98.8787	101.599
	3Ac1-C211		100.218	97.5303	102.785
	3Ac1-C212		97.0531	95.7233	101.636
	3Ac2-C6		95.019	95.6584	95.5565
	3Ac2-C8		99.6201	97.067	99.7498
	3Ac2-C12		96.1542	100.63	99.6525
	3Ac2-C18		99.7359	99.1428	99.6803
	3Ac2-C24		93.2814	95.3897	95.4592
	3Ac2-C26		106.093	104.059	102.428
	3Ac2-C28		118.829	108.269	113.146
	3Ac2-C210		121.759	109.334	107.223
	3Ac2-C211		112.312	102.681	98.8692
	3Ac2-C212		109.966	102.29	94.5248

## Sheet: Supplementary Fig. 9
Supplementary Fig. 9a: Zeta potential (mV)
	2Ac3-C18		-9.15	-6.96	-5.98
	2Ac3-C28		-5.37	-7.05	-3.2
	3Ac1-C18		-6.05	-2.24	-10.1
	3Ac2-C12		-3.91	-9.31	-8.73
	3Ac2-C18		-6.07	-7.12	-3.33
	4Ac1-C12		0.206	-3	-3.34
	4Ac1-C18		-5.72	-7.5	-14.1
	4Ac2-C12		-13.2	-7.73	-7.64
	5Ac1-C12		-8.13	-12	-8.29
	6Ac1-C8		-2.54	-8.27	-5.28
	6Ac1-C12		-4.68	-8.14	-8.26
	6Ac1-C18		-9.69	-8.76	-10.1
	6Ac1-C210		-6.59	-1.15	-10.8
	6Ac1-C212		-3.29	-12.8	-0.956
Supplementary Fig. 9b: Size measurement (nm)
		0 d			1 d			4 d			7 d			30 d
	6Ac1-C12 LNPs	88.62	81.21	79.42	80.41	81.26	83.63	88.12	84.18	83.42	85.2	83.29	89.88	97.95	86.53	94.28
	6Ac1-C212 LNPs	83.37	88.29	77.68	138.9	95.67	109.5	182	162.1	170.9	154.3	147.1	115.3	525.9	450.9	427
Supplementary Fig. 9c: mRNA binding efficacy (%)
	2Ac1-C28	78.35	72.18	77.91
	2Ac3-C18	83	82	90
	2Ac3-C28	58	49	66
	3Ac1-C18	71.15	72.04	69.61
	3Ac2-C12	76	78	79
	3Ac2-C18	72	72	70
	4Ac1-C12	75	79	67
	4Ac1-C18	58	68	64
	4Ac2-C12	87.31	75.32	80.88
	4Ac2-C28	89.03	83.99	83.6
	5Ac1-C12	79.2895	80.9297	80.1277
	5Ac1-C212	70.51	63.98	69.33
	6Ac1-C8	93	93	95
	6Ac1-C12	87	89	81
	6Ac1-C18	57	58	62
	6Ac1-C210	73	72	82
	6Ac1-C212	73.6007	73.868	75.8165

[truncated: 8 more sheets: Supplementary Fig. 17, Supplementary Fig. 19, Supplementary Fig. 22, Supplementary Fig. 25, Supplementary Fig. 26, Supplementary Fig. 31, Supplementary Fig. 32, Supplementary Fig. 34]
